# Supplementary material for: Comparison of Broth Microdilution, Disk Diffusion and Strip Test Methods for Cefiderocol Antimicrobial Susceptibility Testing on KPC-Producing Klebsiella pneumoniae
Source: Antibiotics (Basel). 2023 Mar 20;12(3):614. doi: 10.3390/antibiotics12030614 (PMC10045316; doi:10.3390/antibiotics12030614)
Supplement: Supplementary file 1 [file antibiotics-12-00614-s001.zip]

Archive with 1 entries (1 files):
- antibiotics-2216183-supplementary.pdf
